# Supplementary material for: Archaeal Lipids Regulating the Trimeric Structure Dynamics of Bacteriorhodopsin for Efficient Proton Release and Uptake
Source: Int J Mol Sci. 2022 Jun 21;23(13):6913. doi: 10.3390/ijms23136913 (PMC9278134; doi:10.3390/ijms23136913)
Supplement: Supplementary file 1 [file ijms-23-06913-s001.zip]

Archive with 1 entries (1 files):
- ijms-1755451-supplementary.pdf
